# Supplementary material for: A Novel MAG Variant Causes Hereditary Spastic Paraplegia in a Consanguineous Pakistani Family
Source: Genes (Basel). 2024 Sep 13;15(9):1203. doi: 10.3390/genes15091203 (PMC11431006; doi:10.3390/genes15091203)
Supplement: Supplementary file 1 [file genes-15-01203-s001.zip]

Archive with 2 entries (2 files):
- genes-3197984-supplementary/Supplementary file A novel MAG variant causes hereditary spastic paraplegia in a consanguineous Pakistani family.pdf
- genes-3197984-supplementary/Table S3.xlsx
