# Supplementary material for: A Novel MAG Variant Causes Hereditary Spastic Paraplegia in a Consanguineous Pakistani Family
Source: Genes (Basel). 2024 Sep 13;15(9):1203. doi: 10.3390/genes15091203 (PMC11431006; doi:10.3390/genes15091203)
Supplement: Supplementary file 1 [file genes-15-01203-s001.zip › genes-3197984-supplementary/Table S3.xlsx]

## Sheet: MAG variant c.46+1G>T
Mutation		gene	chrom	pos	ref	alt	logid	filter	call_rate	qual	ref_end	ref_start	var_subtype	info_excesshet	info_ac	info_baseqranksum	info_mqranksum	info_inbreedingcoeff	info_culprit	info_af	info_fs	info_vqslod	info_positive_train_site	info_an	info_sor	info_mq	info_clippingranksum	info_negative_train_site	info_qd	info_dp	info_readposranksum	info_mleac	info_mleaf	info_raw_mq	ad	dp	gq	gt	pl	pgt	ft	pid	allele	consequence	impact	symbol	feature_type	feature	biotype
Homozygous	61428	ENSG00000105695	chr19	35295455	G	T	LI45406		1	2437.66	35295455	35295454	tv	0.0001	4			1	MQ	0.013	0	7.73		300	0.947	60			28.34	5378		4	0.013		[0, 32]	32	96	1_1	[994, 96, 0]				T	splice_donor_variant	HIGH	MAG	Transcript	ENST00000361922	protein_coding
[truncated: 116 more columns]
